# Supplementary material for: Clinicopathological features and prognostic analysis of 30 patients with laryngeal and hypopharyngeal adenoid cystic carcinoma: a single-center retrospective study
Source: J Cancer Res Clin Oncol. 2026 Apr 8;152(4):84. doi: 10.1007/s00432-026-06449-1 (PMC13062074; doi:10.1007/s00432-026-06449-1)
Supplement: Supplementary file 9 — Supplementary file9. Univariate Log-rank Survival Analysis of 30 Patients [file 432_2026_6449_MOESM9_ESM.zip]

Archive with 2 entries (2 files):
- Online Resource 9.docx
- __MACOSX/._Online Resource 9.docx
